# Supplementary material for: A rare and unusual new bittiine genus with two new species from the South Pacific (Cerithiidae, Gastropoda)
Source: Zookeys. 2018 May 14;(758):1–18. doi: 10.3897/zookeys.758.25100 (PMC5962629; doi:10.3897/zookeys.758.25100)
Supplement: XML Treatment for Limatium [file zookeys.758.25100-treatment1.xml]

<!DOCTYPE tp:taxon-treatment
  PUBLIC "-//TaxonX//DTD Taxonomic Treatment Publishing DTD v0 20100105//EN" "tax-treatment-NSO.dtd">
<tp:taxon-treatment xmlns:tp="http://www.plazi.org/taxpub"><tp:treatment-meta><kwd-group><label>Taxon classification</label><kwd><named-content xmlns:xlink="http://www.w3.org/1999/xlink" content-type="kingdom">Animalia</named-content></kwd><kwd><named-content xmlns:xlink="http://www.w3.org/1999/xlink" content-type="order">Sorbeoconcha</named-content></kwd><kwd><named-content xmlns:xlink="http://www.w3.org/1999/xlink" content-type="family">Cerithiidae</named-content></kwd></kwd-group><mixed-citation publication-type="journal"><person-group><name><surname>Strong</surname><given-names>Ellen E.</given-names></name><name><surname>Bouchet</surname><given-names>Philippe</given-names></name></person-group><article-title>A rare and unusual new bittiine genus with two new species from the South Pacific (<tp:taxon-name><tp:taxon-name-part taxon-name-part-type="family">Cerithiidae</tp:taxon-name-part></tp:taxon-name>, <tp:taxon-name><tp:taxon-name-part taxon-name-part-type="class">Gastropoda</tp:taxon-name-part></tp:taxon-name>)</article-title><source>Zookeys</source><day>14</day><month>5</month><year>2018</year><volume>2018</volume><issue>758</issue><fpage>1</fpage><lpage>18</lpage><pub-id pub-id-type="doi">10.3897/zookeys.758.25100</pub-id></mixed-citation></tp:treatment-meta><tp:nomenclature><tp:taxon-name>
              <tp:taxon-name-part taxon-name-part-type="genus" reg="Limatium">Limatium</tp:taxon-name-part>
              <object-id xmlns:xlink="http://www.w3.org/1999/xlink" content-type="zoobank" xlink:type="simple">http://zoobank.org/9FD47996-C44C-4D00-82A6-57FC9C619215</object-id>
            </tp:taxon-name><tp:taxon-status xmlns:xlink="http://www.w3.org/1999/xlink" xlink:type="simple">gen. n.</tp:taxon-status></tp:nomenclature><tp:treatment-sec sec-type="type species" id="SECID0E26AE"><title>Type species.</title><p>
              <italic><tp:taxon-name><tp:taxon-name-part taxon-name-part-type="genus" reg="Limatium">Limatium</tp:taxon-name-part> <tp:taxon-name-part taxon-name-part-type="species" reg="pagodula">pagodula</tp:taxon-name-part></tp:taxon-name></italic> sp. n.</p></tp:treatment-sec><tp:treatment-sec sec-type="diagnosis" id="SECID0ENAAG"><title>Diagnosis.</title><p>Shells of small size, 6 to 7 mm in adult length on average, with smooth, polished surface, golden honey to dark brown in color. Rachidian with hexagonal to septagonal basal plate, squarish to rectangular, with elevated central portion with <!--PageBreak--><!--PageBreak-->rounded, U-shaped lower margin; cutting edge with three, sharply pointed cusps. Operculum paucispiral with large, subcentral nucleus.</p></tp:treatment-sec><tp:treatment-sec sec-type="etymology" id="SECID0EWAAG"><title>Etymology</title><p>From the Latin adjective <italic>limatus, -a, -um</italic>, meaning polished, and the ending -<italic>ium</italic> of many cerithiid genera. Gender neuter.</p></tp:treatment-sec><tp:treatment-sec sec-type="ecology" id="SECID0EABAG"><title>Ecology.</title><p>All known specimens of <italic><tp:taxon-name><tp:taxon-name-part taxon-name-part-type="genus" reg="Limatium">Limatium</tp:taxon-name-part></tp:taxon-name></italic> come from the outer slope of barrier reefs or, in islands without a coral reef lagoon, from the slope of the fringing reefs in the South Pacific (Fig. <xref ref-type="fig" rid="F1">1</xref>). Not a single specimen has been collected within a coral reef lagoon. The few live-taken specimens come from a confirmed bathymetric range of 10-100 m, with empty shells, potentially carried downslope, occasionally dredged from deeper water.</p><fig id="F1" position="float" orientation="portrait"><label>Figure 1.</label><caption><p>Distribution map of <italic><tp:taxon-name><tp:taxon-name-part taxon-name-part-type="genus" reg="Limatium">Limatium</tp:taxon-name-part> <tp:taxon-name-part taxon-name-part-type="species" reg="pagodula">pagodula</tp:taxon-name-part></tp:taxon-name></italic> sp. n. («) and <italic><tp:taxon-name><tp:taxon-name-part taxon-name-part-type="genus" reg="Limatium">Limatium</tp:taxon-name-part> <tp:taxon-name-part taxon-name-part-type="species" reg="aureum">aureum</tp:taxon-name-part></tp:taxon-name></italic> sp. n. (■) in the South Pacific. Symbols with white fill indicate the type localities of the two species, in the Society (<italic><tp:taxon-name><tp:taxon-name-part taxon-name-part-type="genus" reg="Limatium">L.</tp:taxon-name-part> <tp:taxon-name-part taxon-name-part-type="species" reg="pagodula">pagodula</tp:taxon-name-part></tp:taxon-name></italic>) and the Austral islands (<italic><tp:taxon-name><tp:taxon-name-part taxon-name-part-type="genus" reg="Limatium">L.</tp:taxon-name-part> <tp:taxon-name-part taxon-name-part-type="species" reg="aureum">aureum</tp:taxon-name-part></tp:taxon-name></italic>). The provisional record “■?” is for the unusually tall and narrow specimen from Tonga that was tentatively allocated to <italic><tp:taxon-name><tp:taxon-name-part taxon-name-part-type="genus" reg="Limatium">L.</tp:taxon-name-part> <tp:taxon-name-part taxon-name-part-type="species" reg="aureum">aureum</tp:taxon-name-part></tp:taxon-name></italic>.</p></caption><graphic xmlns:xlink="http://www.w3.org/1999/xlink" xlink:href="zookeys-758-001-g001.jpg" position="float" orientation="portrait" xlink:type="simple" id="oo_202705.jpg"/></fig></tp:treatment-sec><tp:treatment-sec sec-type="remarks" id="SECID0EVDAG"><title>Remarks.</title><p>
              <italic><tp:taxon-name><tp:taxon-name-part taxon-name-part-type="genus" reg="Limatium">Limatium</tp:taxon-name-part></tp:taxon-name></italic> differs from all other bittiine genera in the smooth, shiny, polished surface of the shell and its rich, golden honey to dark brown color. The two species known thus far are further distinguished by the distinctive white fascioles extending suture to suture and which may be a diagnostic feature of the genus, but further comparative material is required. No other bittiine is known to possess a rachidian basal plate that is hexagonal to septagonal in shape, with an elevated central portion; the cutting edge uniquely bears only three, sharply pointed, dagger-like cusps. The paucispiral operculum is also unique among bittiines as understood thus far.</p></tp:treatment-sec></tp:taxon-treatment>
