# Supplementary material for: A rare and unusual new bittiine genus with two new species from the South Pacific (Cerithiidae, Gastropoda)
Source: Zookeys. 2018 May 14;(758):1–18. doi: 10.3897/zookeys.758.25100 (PMC5962629; doi:10.3897/zookeys.758.25100)
Supplement: XML Treatment for Limatium pagodula [file zookeys.758.25100-treatment2.xml]

<!DOCTYPE tp:taxon-treatment
  PUBLIC "-//TaxonX//DTD Taxonomic Treatment Publishing DTD v0 20100105//EN" "tax-treatment-NSO.dtd">
<tp:taxon-treatment xmlns:tp="http://www.plazi.org/taxpub"><tp:treatment-meta><kwd-group><label>Taxon classification</label><kwd><named-content xmlns:xlink="http://www.w3.org/1999/xlink" content-type="kingdom">Animalia</named-content></kwd><kwd><named-content xmlns:xlink="http://www.w3.org/1999/xlink" content-type="order">Sorbeoconcha</named-content></kwd><kwd><named-content xmlns:xlink="http://www.w3.org/1999/xlink" content-type="family">Cerithiidae</named-content></kwd></kwd-group><mixed-citation publication-type="journal"><person-group><name><surname>Strong</surname><given-names>Ellen E.</given-names></name><name><surname>Bouchet</surname><given-names>Philippe</given-names></name></person-group><article-title>A rare and unusual new bittiine genus with two new species from the South Pacific (<tp:taxon-name><tp:taxon-name-part taxon-name-part-type="family">Cerithiidae</tp:taxon-name-part></tp:taxon-name>, <tp:taxon-name><tp:taxon-name-part taxon-name-part-type="class">Gastropoda</tp:taxon-name-part></tp:taxon-name>)</article-title><source>Zookeys</source><day>14</day><month>5</month><year>2018</year><volume>2018</volume><issue>758</issue><fpage>1</fpage><lpage>18</lpage><pub-id pub-id-type="doi">10.3897/zookeys.758.25100</pub-id></mixed-citation></tp:treatment-meta><tp:nomenclature><tp:taxon-name>
              <tp:taxon-name-part taxon-name-part-type="genus" reg="Limatium">Limatium</tp:taxon-name-part>
              <tp:taxon-name-part taxon-name-part-type="species" reg="pagodula">pagodula</tp:taxon-name-part>
              <object-id xmlns:xlink="http://www.w3.org/1999/xlink" content-type="zoobank" xlink:type="simple">http://zoobank.org/127FB8BA-1F31-4D61-A73B-5D05E8AC659B</object-id>
            </tp:taxon-name><tp:taxon-status xmlns:xlink="http://www.w3.org/1999/xlink" xlink:type="simple">sp. n.</tp:taxon-status><xref ref-type="fig" rid="F2">Fig. 2</xref></tp:nomenclature><tp:treatment-sec sec-type="type material" id="SECID0EOFAG"><title>Type material.</title><p>Holotype UF 427943 (Biocode No. MBIO19550, Specimen No. BMOO-03501,) (Fig. <xref ref-type="fig" rid="F2">2A, H</xref>); paratypes as listed below.</p><fig id="F2" position="float" orientation="portrait"><label>Figure 2.</label><caption><p>Shell and external morphology of <italic><tp:taxon-name><tp:taxon-name-part taxon-name-part-type="genus" reg="Limatium">Limatium</tp:taxon-name-part> <tp:taxon-name-part taxon-name-part-type="species" reg="pagodula">pagodula</tp:taxon-name-part></tp:taxon-name></italic> sp. n. <bold>A</bold> Holotype, UF 427943. French Polynesia, Society Islands, Moorea <bold>B</bold> Paratype, USNM 1462731. Tuamotu Islands, Makemo, Pohue (ex. coll. Letourneux) <bold>C</bold> Paratype, MNHN IM-2014-6933. Vanuatu, Santo, W. of Tutuba I., SANTO 2006 stn. DS104 <bold>D</bold> Subadult. Tuamotu Islands, Makemo, Arikitamiro (coll. Letourneux) <bold>E</bold> Protoconch, USNM 1462729. Tahiti, grotte du chenal d’Arue (ex. coll. Letourneux) <bold>F</bold> Protoconch. Tuamotu Islands, Makemo, Arikitamiro (coll. Letourneux) (same as in 2D) <bold>G</bold> Protoconch, Tuamotu Islands, Makemo, Arikitamiro (coll. Letourneux) <bold>H</bold> Living animal, holotype UF 427943. French Polynesia, Society Islands, Moorea. Scale bars: 5 mm (<bold>A–C</bold>); 1 mm (<bold>D, H</bold>); 100 µm (<bold>E–G</bold>).</p></caption><graphic xmlns:xlink="http://www.w3.org/1999/xlink" xlink:href="zookeys-758-001-g002.jpg" position="float" orientation="portrait" xlink:type="simple" id="oo_202706.jpg"/></fig></tp:treatment-sec><tp:treatment-sec sec-type="type locality" id="SECID0EGHAG"><title>Type locality.</title><p>French Polynesia, Society Islands, Moorea. Haapiti, just NW of Matauvau Pass outer reef slope, brushed from under rubble, <named-content xmlns:xlink="http://www.w3.org/1999/xlink" content-type="dwc:verbatimCoordinates" xlink:type="simple"><named-content content-type="geo-json" specific-use="{&#34;type&#34;:&#34;Point&#34;,&#34;coordinates&#34;:[-149.883333,-17.568333]}" id="NCID0EPHAG" xlink:type="simple">17°34.1'S, 149°53.0'W</named-content></named-content>, 20–22 m (Moorea Biocode; collector’s event ID MIB_087; <italic>leg.</italic> Chris Meyer &amp; Christian McKeon; 20 October 2008).</p></tp:treatment-sec><tp:treatment-sec sec-type="material" id="SECID0EWHAG"><title>Other material examined.</title><p>
              <bold>FRENCH POLYNESIA</bold>. SOCIETY IS: Tahiti, grotte du chenal d’Arue, ca. <named-content xmlns:xlink="http://www.w3.org/1999/xlink" content-type="dwc:verbatimCoordinates" xlink:type="simple"><named-content content-type="geo-json" specific-use="{&#34;type&#34;:&#34;Point&#34;,&#34;coordinates&#34;:[-149.521667,-17.516667]}" id="NCID0EBIAG" xlink:type="simple">17°31'S, 149°31.3'W</named-content></named-content>, 12 m, 1 empty shell (dd), USNM 1462729 ex coll. Letourneux (Fig. <xref ref-type="fig" rid="F2">2E</xref>); Tahiti, faille d’Arue, 33 m, 1 dd, USNM 1462730 ex coll. Letourneux. TUAMOTU IS: Makemo, secteur de Pohue, <named-content xmlns:xlink="http://www.w3.org/1999/xlink" content-type="dwc:verbatimCoordinates" xlink:type="simple"><named-content content-type="geo-json" specific-use="{&#34;type&#34;:&#34;Point&#34;,&#34;coordinates&#34;:[-143.375000,-16.668333]}" id="NCID0ENIAG" xlink:type="simple">16°40.1'S, 143°22.5'W</named-content></named-content>, 63 m, 1 dd, paratype USNM 1462731 ex coll. Letourneux (Fig. <xref ref-type="fig" rid="F2">2B</xref>); Makemo, passe Arikitamiro, ca. <named-content xmlns:xlink="http://www.w3.org/1999/xlink" content-type="dwc:verbatimCoordinates" xlink:type="simple"><named-content content-type="geo-json" specific-use="{&#34;type&#34;:&#34;Point&#34;,&#34;coordinates&#34;:[-143.565000,-16.618333]}" id="NCID0EZIAG" xlink:type="simple">16°37.1'S, 143°33.9'W</named-content></named-content>, 45–54 m, 9 dd in coll. Letourneux (Fig. <xref ref-type="fig" rid="F2">2D, F</xref>; 6 not seen); Rangiroa, passe de Tiputa, ca. <named-content xmlns:xlink="http://www.w3.org/1999/xlink" content-type="dwc:verbatimCoordinates" xlink:type="simple"><named-content content-type="geo-json" specific-use="{&#34;type&#34;:&#34;Point&#34;,&#34;coordinates&#34;:[-147.625000,-14.966667]}" id="NCID0EJJAG" xlink:type="simple">14°58.0'S, 147°37.5'W</named-content></named-content>, 100 m, 2 dd in coll. Letourneux (not seen). <bold>VANUATU.</bold> SANTO I.: SANTO 2006: stn. ZB9, W. Malo I., <named-content xmlns:xlink="http://www.w3.org/1999/xlink" content-type="dwc:verbatimCoordinates" xlink:type="simple"><named-content content-type="geo-json" specific-use="{&#34;type&#34;:&#34;Point&#34;,&#34;coordinates&#34;:[167.085000,-15.676667]}" id="NCID0ETJAG" xlink:type="simple">15°40.6'S, 167°05.1'E</named-content></named-content>, 5–7 m, 1 dd, MNHN uncatalogued. – Stn. DS104, W. of Tutuba I., Vunatavoa Bay, <named-content xmlns:xlink="http://www.w3.org/1999/xlink" content-type="dwc:verbatimCoordinates" xlink:type="simple"><named-content content-type="geo-json" specific-use="{&#34;type&#34;:&#34;Point&#34;,&#34;coordinates&#34;:[167.266667,-15.568333]}" id="NCID0E2JAG" xlink:type="simple">15°34.1'S, 167°16'E</named-content></named-content>, 10–80 m, 1 dd, paratype MNHN IM-2014-6933 (Fig. <xref ref-type="fig" rid="F2">2C</xref>).</p></tp:treatment-sec><tp:treatment-sec sec-type="etymology" id="SECID0EEKAG"><title>Etymology.</title><p>From the Latin <italic>pagoda</italic>, with reference to the strongly angular whorls reminiscent of the upward curving roofs of Asian temples; <italic><tp:taxon-name><tp:taxon-name-part taxon-name-part-type="genus" reg="Limatium"/><tp:taxon-name-part taxon-name-part-type="species" reg="pagodula">pagodula</tp:taxon-name-part></tp:taxon-name></italic> is a diminutive, used as a noun in apposition.</p><!--PageBreak--></tp:treatment-sec><tp:treatment-sec sec-type="diagnosis" id="SECID0EXKAG"><title>Diagnosis.</title><p>
              <bold>Shell [holotype, unless otherwise noted].</bold> Shell narrow, slender, with high, conical spire, body whorl occupying ~45% of shell height, consisting of 9+ [first three whorls very encrusted] moderately convex but angular teleoconch whorls, suture impressed (Fig. <xref ref-type="fig" rid="F2">2A</xref>). Protoconch [very worn on holotype; description based on specimens illustrated in Fig. <xref ref-type="fig" rid="F2">2E–G</xref>] multispiral, of 2.5 whorls, with a sculpture of two strong, pustulose spiral keels at periphery, and a third, much lighter cord on the base, essentially covered by next whorl; strong, prosocline, axial riblets on sutural ramp, fading out abapically towards spiral keel; and irregular, elongated granules that cover the abapical part of the whorl and extend in between the two peripheral keels; protoconch/teleoconch transition sharp, with a lamellar terminal varix and a deeply indented sinusigera notch (Fig. <xref ref-type="fig" rid="F2">2E–G</xref>). Sculpture of teleoconch consisting of broad, poorly defined axial ribs forming a strong angular projection at adapical two-thirds of the whorl, crossed over by three (on body whorl 4) narrow, sharply defined spiral cords on exposed part of adult whorls, and a 4<sup>th</sup>, strongly raised, basal cord that is mostly covered by next whorl. Shell base slightly concave, with 7 unevenly spaced spiral cords. Siphonal canal very short, broadly open, constricted. Aperture circular-ovate, ~30% of shell height (in paratype, flaring and subquadrate, forming an angle where basal cord meets the outer lip). Anal canal indistinct. Columella concave with thinly callused columellar lip. Outer lip of aperture forming a terminal varix, subvertical on periphery, regularly convex on base. Shell surface smooth and shiny, as if waxed, color overall deep brown with broad, opaque white fascioles extending from suture to suture at irregular intervals, spiral cords on spire and base white, cord encircling the base brown with white blotches at regular intervals; columellar side of canal and columellar callosity white, parietal callosity transparent. Tip of teleoconch (first 1.5 whorl) white, protoconch dark brown. Dimensions: 6.50 × 2.65 mm. Average 5.98 ± 0.48 mm (n = 3).</p><p>
              <bold>External anatomy.</bold> Head-foot dark golden brown in color; cephalic tentacles with irregular white blotches and golden tips. Foot sole golden, with thin, transverse white lines, discontinuous across prominent longitudinal groove at midline; condition of pedal glands unknown. Epipodial skirt also with thin, transverse white to golden lines, present from propodium to large, projecting opercular lobe. Epipodial tentacles lacking.</p><p>
              <bold>Radula.</bold> The radula of the sequenced specimen was teratological, and we do not provide a detailed description or illustration. The gross features that were visible conform to those in <italic><tp:taxon-name><tp:taxon-name-part taxon-name-part-type="genus" reg="Limatium">L.</tp:taxon-name-part> <tp:taxon-name-part taxon-name-part-type="species" reg="aureum">aureum</tp:taxon-name-part></tp:taxon-name></italic> sp. n. (see below): a rachidian with broad hexagonal basal plate and elevated central portion with rounded base, cutting edge with three pointed cusps, lateral teeth with short lateral extensions roughly 1.5 times length of cutting edge, face of lateral teeth with buttress terminating in prominent, rounded knob midway down face of lateral teeth, outer edges of outer marginal teeth acuspate.</p></tp:treatment-sec><tp:treatment-sec sec-type="distribution" id="SECID0EAMAG"><title>Distribution and ecology.</title><p>Society Islands and Tuamotus (French Polynesia); Vanuatu. Known only from the material examined. Only one specimen was collected alive, from the outer reef slope, brushed from under rubble, 20–22 m.</p></tp:treatment-sec><tp:treatment-sec sec-type="remarks" id="SECID0EFMAG"><title>Remarks.</title><p>The sequenced specimen from Moorea is designated as holotype, although its outer lip is not fully mature. In the fully adult paratype from Santo (Fig. <xref ref-type="fig" rid="F2">2C</xref>), the axial white fascioles are fewer, but are aligned from one whorl to the next, and there is a strong varix one-half whorl before the aperture.</p></tp:treatment-sec></tp:taxon-treatment>
