# Supplementary material for: A rare and unusual new bittiine genus with two new species from the South Pacific (Cerithiidae, Gastropoda)
Source: Zookeys. 2018 May 14;(758):1–18. doi: 10.3897/zookeys.758.25100 (PMC5962629; doi:10.3897/zookeys.758.25100)
Supplement: XML Treatment for Limatium aureum [file zookeys.758.25100-treatment3.xml]

<!DOCTYPE tp:taxon-treatment
  PUBLIC "-//TaxonX//DTD Taxonomic Treatment Publishing DTD v0 20100105//EN" "tax-treatment-NSO.dtd">
<tp:taxon-treatment xmlns:tp="http://www.plazi.org/taxpub"><tp:treatment-meta><kwd-group><label>Taxon classification</label><kwd><named-content xmlns:xlink="http://www.w3.org/1999/xlink" content-type="kingdom">Animalia</named-content></kwd><kwd><named-content xmlns:xlink="http://www.w3.org/1999/xlink" content-type="order">Sorbeoconcha</named-content></kwd><kwd><named-content xmlns:xlink="http://www.w3.org/1999/xlink" content-type="family">Cerithiidae</named-content></kwd></kwd-group><mixed-citation publication-type="journal"><person-group><name><surname>Strong</surname><given-names>Ellen E.</given-names></name><name><surname>Bouchet</surname><given-names>Philippe</given-names></name></person-group><article-title>A rare and unusual new bittiine genus with two new species from the South Pacific (<tp:taxon-name><tp:taxon-name-part taxon-name-part-type="family">Cerithiidae</tp:taxon-name-part></tp:taxon-name>, <tp:taxon-name><tp:taxon-name-part taxon-name-part-type="class">Gastropoda</tp:taxon-name-part></tp:taxon-name>)</article-title><source>Zookeys</source><day>14</day><month>5</month><year>2018</year><volume>2018</volume><issue>758</issue><fpage>1</fpage><lpage>18</lpage><pub-id pub-id-type="doi">10.3897/zookeys.758.25100</pub-id></mixed-citation></tp:treatment-meta><tp:nomenclature><tp:taxon-name>
              <tp:taxon-name-part taxon-name-part-type="genus" reg="Limatium">Limatium</tp:taxon-name-part>
              <tp:taxon-name-part taxon-name-part-type="species" reg="aureum">aureum</tp:taxon-name-part>
              <object-id xmlns:xlink="http://www.w3.org/1999/xlink" content-type="zoobank" xlink:type="simple">http://zoobank.org/6EF8F349-E899-4E59-A93D-1CECB0CA47C0</object-id>
            </tp:taxon-name><tp:taxon-status xmlns:xlink="http://www.w3.org/1999/xlink" xlink:type="simple">sp. n.</tp:taxon-status><xref ref-type="fig" rid="F3">Fig. 3A–H, K, L, N</xref><!--PageBreak--></tp:nomenclature><tp:treatment-sec sec-type="type material" id="SECID0E4NAG"><title>Type material.</title><p>Holotype MNHN IM-2013-42460 (Fig. <xref ref-type="fig" rid="F3">3A</xref>); paratypes as listed below.</p><fig id="F3" position="float" orientation="portrait"><label>Figure 3.</label><caption><p>Shell and operculum morphology of <italic><tp:taxon-name><tp:taxon-name-part taxon-name-part-type="genus" reg="Limatium">Limatium</tp:taxon-name-part> <tp:taxon-name-part taxon-name-part-type="species" reg="aureum">aureum</tp:taxon-name-part></tp:taxon-name></italic> sp. n. (<bold>A–H, K, L, N</bold>) and <italic><tp:taxon-name><tp:taxon-name-part taxon-name-part-type="genus" reg="Limatium">Limatium</tp:taxon-name-part></tp:taxon-name></italic> sp. (<bold>I, J, M</bold>). <italic><tp:taxon-name><tp:taxon-name-part taxon-name-part-type="genus" reg="Limatium">Limatium</tp:taxon-name-part> <tp:taxon-name-part taxon-name-part-type="species" reg="aureum">aureum</tp:taxon-name-part></tp:taxon-name></italic> sp. n.: <bold>A</bold> Holotype, MNHN IM-2013-42460. Austral Islands, Maria <bold>B</bold> Austral Islands, Pointe Kauira, RAPA 2002 stn. 36 (MNHN IM-2014-6920) <bold>C</bold> New Caledonia, CORAIL 2 stn. DW26 (MNHN IM-2014-6921) <bold>D</bold> Tonga, between Eua and Tongatapu, BORDAU 2, stn. DW1512 (MNHN IM-2014-6922) <bold>E</bold> Austral Islands, NW of Tauna Islet, RAPA 2002 stn. 44 (MNHN IM-2014-6923) <bold>F</bold> New Caledonia, Grand Récif Aboré off Nouméa, MONTROUZIER stn. 1352 (MNHN IM-2014-6924). <bold>G</bold> Loyalty Islands, LIFOU 2000 stn. 1423 (MNHN IM-2014-6925) <bold>H</bold> Loyalty Islands, LIFOU 2000 stn. 1418 (MNHN IM-2014-6926) <bold>K</bold> Protoconch, New Caledonia, Grand Récif Aboré off Nouméa, MONTROUZIER stn. 1352 (MNHN IM-2014-6927) <bold>L</bold> Protoconch, Austral Islands, SE of Tauna Islet, RAPA 2002 stn. 8 (MNHN IM-2014-6928) <bold>N</bold> Operculum, Austral Islands, Pointe Kauira, RAPA 2002 stn. 36 (MNHN IM-2014-6829) (same as in 3B). <italic><tp:taxon-name><tp:taxon-name-part taxon-name-part-type="genus" reg="Limatium">Limatium</tp:taxon-name-part></tp:taxon-name></italic> sp.: <bold>I</bold> Philippines, W of Mindoro, MUSORSTOM 3 stn. DR117 (MNHN IM-2014-6830) <bold>J</bold> Vanuatu, Santo, W of Tutuba, SANTO 2006 stn. DS103 (MNHN IM-2014-6831) <bold>M</bold> Protoconch, Vanuatu, Santo, West of Tutuba I., SANTO 2006 stn. DS103 (MNHN IM-2014-6832) (same as in 3J). Scale bars: 5 mm (<bold>A–J</bold>); 100 µm (<bold>K–M</bold>); 500 µm (<bold>N</bold>).</p></caption><graphic xmlns:xlink="http://www.w3.org/1999/xlink" xlink:href="zookeys-758-001-g003.jpg" position="float" orientation="portrait" xlink:type="simple" id="oo_202708.jpg"/></fig></tp:treatment-sec><tp:treatment-sec sec-type="type locality" id="SECID0E5QAG"><title>Type locality.</title><p>Austral Islands, Maria I., outer slope of barrier reef, <named-content xmlns:xlink="http://www.w3.org/1999/xlink" content-type="dwc:verbatimCoordinates" xlink:type="simple"><named-content content-type="geo-json" specific-use="{&#34;type&#34;:&#34;Point&#34;,&#34;coordinates&#34;:[-154.716667,-21.796667]}" id="NCID0EHRAG" xlink:type="simple">21°47.8'S, 154°43'W</named-content></named-content>, 24 m [TUHAA PAE 2013 cruise, stn. AMA02, field number PB16_BC855; <italic>leg.</italic> A. Fedosov; 5 April 2013].</p></tp:treatment-sec><tp:treatment-sec sec-type="material" id="SECID0EORAG"><title>Other material examined</title><p>(all in MNHN uncatalogued, except where noted): <bold>FRENCH POLYNESIA</bold>. AUSTRAL IS: RAPA Island expedition 2002: Stn. 6, off Baie de Ahurei, <named-content xmlns:xlink="http://www.w3.org/1999/xlink" content-type="dwc:verbatimCoordinates" xlink:type="simple"><named-content content-type="geo-json" specific-use="{&#34;type&#34;:&#34;Point&#34;,&#34;coordinates&#34;:[-144.278333,-27.613333]}" id="NCID0EZRAG" xlink:type="simple">27°36.8'S, 144°16.7'W</named-content></named-content>, 42 m, 1 dd. – Stn. 8, SE of Tauna islet, <named-content xmlns:xlink="http://www.w3.org/1999/xlink" content-type="dwc:verbatimCoordinates" xlink:type="simple"><named-content content-type="geo-json" specific-use="{&#34;type&#34;:&#34;Point&#34;,&#34;coordinates&#34;:[-144.295000,-27.608333]}" id="NCID0EBSAG" xlink:type="simple">27°36.5'S, 144°17.7'W</named-content></named-content>, 52–57 m, 7 dd (MNHN IM-2014-6928, Fig. <xref ref-type="fig" rid="F3">3L</xref>). – Stn. 28, Pointe Taekateke, <named-content xmlns:xlink="http://www.w3.org/1999/xlink" content-type="dwc:verbatimCoordinates" xlink:type="simple"><named-content content-type="geo-json" specific-use="{&#34;type&#34;:&#34;Point&#34;,&#34;coordinates&#34;:[-144.343333,-27.640000]}" id="NCID0ENSAG" xlink:type="simple">27°38.4'S, 144°20.6'W</named-content></named-content>, 30 m, 1 dd. – Stn. 36, Pointe Kauira, <named-content xmlns:xlink="http://www.w3.org/1999/xlink" content-type="dwc:verbatimCoordinates" xlink:type="simple"><named-content content-type="geo-json" specific-use="{&#34;type&#34;:&#34;Point&#34;,&#34;coordinates&#34;:[-144.346667,-27.558333]}" id="NCID0EVSAG" xlink:type="simple">27°33.5'S, 144°20.8'W</named-content></named-content>, 27 m, 1 live collected (lv), 2 dd (MNHN IM-2014-6920, IM-2014-6929, Fig. <xref ref-type="fig" rid="F3">3B, N</xref>). – Stn. 44, NW of Tauna islet, <named-content xmlns:xlink="http://www.w3.org/1999/xlink" content-type="dwc:verbatimCoordinates" xlink:type="simple"><named-content content-type="geo-json" specific-use="{&#34;type&#34;:&#34;Point&#34;,&#34;coordinates&#34;:[-144.303333,-27.605000]}" id="NCID0EBTAG" xlink:type="simple">27°36.3'S, 144°18.2'W</named-content></named-content>, 30 m, 2 dd (MNHN IM-2014-6923, Fig. <xref ref-type="fig" rid="F3">3E</xref>). – BENTHAUS stn. DW1934, Banc Président Thiers, <named-content xmlns:xlink="http://www.w3.org/1999/xlink" content-type="dwc:verbatimCoordinates" xlink:type="simple"><named-content content-type="geo-json" specific-use="{&#34;type&#34;:&#34;Point&#34;,&#34;coordinates&#34;:[-145.956667,-24.676667]}" id="NCID0ENTAG" xlink:type="simple">24°40.6'S, 145°57.4'W</named-content></named-content>, 560-1150 m, 1 dd. TUAMOTU IS: Makemo, secteur Pohue, <!--PageBreak--><named-content xmlns:xlink="http://www.w3.org/1999/xlink" content-type="dwc:verbatimCoordinates" xlink:type="simple"><named-content content-type="geo-json" specific-use="{&#34;type&#34;:&#34;Point&#34;,&#34;coordinates&#34;:[-143.375000,-16.668333]}" id="NCID0EWTAG" xlink:type="simple">16°40.1'S, 143°22.5'W</named-content></named-content>, 63 m, 1 dd, paratype USNM 1462727 ex coll. Letourneux; Makemo, passe Arikitamiro, ca. <named-content xmlns:xlink="http://www.w3.org/1999/xlink" content-type="dwc:verbatimCoordinates" xlink:type="simple"><named-content content-type="geo-json" specific-use="{&#34;type&#34;:&#34;Point&#34;,&#34;coordinates&#34;:[-143.565000,-16.618333]}" id="NCID0E5TAG" xlink:type="simple">16°37.1'S, 143°33.9'W</named-content></named-content>, 45 m, 47 m and 54 m, 3 dd, in coll. Letourneux; Rangiroa, Passe de Tiputa, ca. <named-content xmlns:xlink="http://www.w3.org/1999/xlink" content-type="dwc:verbatimCoordinates" xlink:type="simple"><named-content content-type="geo-json" specific-use="{&#34;type&#34;:&#34;Point&#34;,&#34;coordinates&#34;:[-147.625000,-14.966667]}" id="NCID0EGUAG" xlink:type="simple">14°58.0'S, 147°37.5'W</named-content></named-content>, 81 m and 100 m, 2 dd, USNM 1462728 ex coll. Letourneux. <bold>NEW CALEDONIA.</bold> Coral Sea. Lansdowne-Fairway Reefs. CORAIL 2 stn. DW26, <named-content xmlns:xlink="http://www.w3.org/1999/xlink" content-type="dwc:verbatimCoordinates" xlink:type="simple"><named-content content-type="geo-json" specific-use="{&#34;type&#34;:&#34;Point&#34;,&#34;coordinates&#34;:[161.083333,-20.366667]}" id="NCID0EQUAG" xlink:type="simple">20°22'S, 161°05'E</named-content></named-content>, 62 m, 1 lv (MNHN IM-2014-6921, Fig. <xref ref-type="fig" rid="F3">3C</xref>). – EBISCO stn. DW2622, <named-content xmlns:xlink="http://www.w3.org/1999/xlink" content-type="dwc:verbatimCoordinates" xlink:type="simple"><named-content content-type="geo-json" specific-use="{&#34;type&#34;:&#34;Point&#34;,&#34;coordinates&#34;:[160.350000,-20.066667]}" id="NCID0E3UAG" xlink:type="simple">20°04'S, 160°21'E</named-content></named-content>, 291–323 m, 1 dd. Mainland New Caledonia. LAGON Stn. 830, off Poindimié, <named-content xmlns:xlink="http://www.w3.org/1999/xlink" content-type="dwc:verbatimCoordinates" xlink:type="simple"><named-content content-type="geo-json" specific-use="{&#34;type&#34;:&#34;Point&#34;,&#34;coordinates&#34;:[165.316667,-20.816667]}" id="NCID0EEVAG" xlink:type="simple">20°49'S, 165°19'E</named-content></named-content>, 105–110 m, 4 dd. MONTROUZIER Stn. 1269, Récif Doiman off Touho, outer slope, <named-content xmlns:xlink="http://www.w3.org/1999/xlink" content-type="dwc:verbatimCoordinates" xlink:type="simple"><named-content content-type="geo-json" specific-use="{&#34;type&#34;:&#34;Point&#34;,&#34;coordinates&#34;:[165.135000,-20.585000]}" id="NCID0EMVAG" xlink:type="simple">20°35.1'S, 165°08.1'E</named-content></named-content>, 15–20 m, 4 dd. – Stn. 1331, Grand Récif de Koumac, outer slope, 20°40'-20°40.6'S, 164°11.2'-164°12.1'E, 55-57 m, 4 dd. – Stn. 1352, Grand Récif Aboré off Nouméa, outer slope, 22°22.2'S, 166°16.0/166°16.1'E, 27–35 m, 5 lv, 4 dd (MNHN IM-2014-6924, IM-2014-6927, Fig. <xref ref-type="fig" rid="F3">3F, K</xref>); – Stn. 1354, Grand Récif Aboré, outer slope, <named-content xmlns:xlink="http://www.w3.org/1999/xlink" content-type="dwc:verbatimCoordinates" xlink:type="simple"><named-content content-type="geo-json" specific-use="{&#34;type&#34;:&#34;Point&#34;,&#34;coordinates&#34;:[166.265000,-22.371667]}" id="NCID0EYVAG" xlink:type="simple">22°22.3'S, 166°15.9'E</named-content></named-content>, 27–37 m, 2 lv, 2 dd. BATHUS 1 stn. DW692, <named-content xmlns:xlink="http://www.w3.org/1999/xlink" content-type="dwc:verbatimCoordinates" xlink:type="simple"><named-content content-type="geo-json" specific-use="{&#34;type&#34;:&#34;Point&#34;,&#34;coordinates&#34;:[164.983333,-20.583333]}" id="NCID0EAWAG" xlink:type="simple">20°35'S, 164°59'E</named-content></named-content>, 140–150 m, 2 dd. <bold>LOYALTY ISLANDS</bold>: LIFOU 2000 Expedition, Baie du Santal: stn. 1418, <named-content xmlns:xlink="http://www.w3.org/1999/xlink" content-type="dwc:verbatimCoordinates" xlink:type="simple"><named-content content-type="geo-json" specific-use="{&#34;type&#34;:&#34;Point&#34;,&#34;coordinates&#34;:[167.131667,-20.781667]}" id="NCID0EKWAG" xlink:type="simple">20°46.9'S, 167°07.9'E</named-content></named-content>, 1–5 m, 1 dd (MNHN IM-2014-6926, Fig. <xref ref-type="fig" rid="F3">3H</xref>). – Stn. 1423, <named-content xmlns:xlink="http://www.w3.org/1999/xlink" content-type="dwc:verbatimCoordinates" xlink:type="simple"><named-content content-type="geo-json" specific-use="{&#34;type&#34;:&#34;Point&#34;,&#34;coordinates&#34;:[167.121667,-20.900000]}" id="NCID0EWWAG" xlink:type="simple">20°54'S, 167°07.3'E</named-content></named-content>, 12 m, 2 dd (MNHN IM-2014-6925, Fig. <xref ref-type="fig" rid="F3">3G</xref>). – Stn. 1429, <named-content xmlns:xlink="http://www.w3.org/1999/xlink" content-type="dwc:verbatimCoordinates" xlink:type="simple"><named-content content-type="geo-json" specific-use="{&#34;type&#34;:&#34;Point&#34;,&#34;coordinates&#34;:[167.118333,-20.791667]}" id="NCID0ECXAG" xlink:type="simple">20°47.5'S, 167°07.1'E</named-content></named-content>, 8–18 m, 2 dd. – Stn. 1432, <named-content xmlns:xlink="http://www.w3.org/1999/xlink" content-type="dwc:verbatimCoordinates" xlink:type="simple"><named-content content-type="geo-json" specific-use="{&#34;type&#34;:&#34;Point&#34;,&#34;coordinates&#34;:[167.045000,-20.891667]}" id="NCID0EKXAG" xlink:type="simple">20°53.5'S, 167°02.7'E</named-content></named-content>, 12–32 m, 2 dd. – Stn. 1434, <named-content xmlns:xlink="http://www.w3.org/1999/xlink" content-type="dwc:verbatimCoordinates" xlink:type="simple"><named-content content-type="geo-json" specific-use="{&#34;type&#34;:&#34;Point&#34;,&#34;coordinates&#34;:[167.135000,-20.875000]}" id="NCID0ESXAG" xlink:type="simple">20°52.5'S, 167°08.1'E</named-content></named-content>, 5–20 m, 2 dd. – Stn. 1441, <named-content xmlns:xlink="http://www.w3.org/1999/xlink" content-type="dwc:verbatimCoordinates" xlink:type="simple"><named-content content-type="geo-json" specific-use="{&#34;type&#34;:&#34;Point&#34;,&#34;coordinates&#34;:[167.033333,-20.773333]}" id="NCID0E1XAG" xlink:type="simple">20°46.4'S, 167°02'E</named-content></named-content>, 20 m, 2 dd. – Stn. 1442, <named-content xmlns:xlink="http://www.w3.org/1999/xlink" content-type="dwc:verbatimCoordinates" xlink:type="simple"><named-content content-type="geo-json" specific-use="{&#34;type&#34;:&#34;Point&#34;,&#34;coordinates&#34;:[167.033333,-20.773333]}" id="NCID0ECYAG" xlink:type="simple">20°46.4'S, 167°02'E</named-content></named-content>, 47 m, 1 dd. – Stn. 1443, <named-content xmlns:xlink="http://www.w3.org/1999/xlink" content-type="dwc:verbatimCoordinates" xlink:type="simple"><named-content content-type="geo-json" specific-use="{&#34;type&#34;:&#34;Point&#34;,&#34;coordinates&#34;:[167.121667,-20.896667]}" id="NCID0EKYAG" xlink:type="simple">20°53.8'S, 167°07.3'E</named-content></named-content>, 48–52 m, 3 dd. – Stn. 1445, <named-content xmlns:xlink="http://www.w3.org/1999/xlink" content-type="dwc:verbatimCoordinates" xlink:type="simple"><named-content content-type="geo-json" specific-use="{&#34;type&#34;:&#34;Point&#34;,&#34;coordinates&#34;:[167.161667,-20.846667]}" id="NCID0ESYAG" xlink:type="simple">20°50.8'S, 167°09.7'E</named-content></named-content>, 10–12 m, 1 dd. – Stn. 1448, <named-content xmlns:xlink="http://www.w3.org/1999/xlink" content-type="dwc:verbatimCoordinates" xlink:type="simple"><named-content content-type="geo-json" specific-use="{&#34;type&#34;:&#34;Point&#34;,&#34;coordinates&#34;:[167.026667,-20.763333]}" id="NCID0E1YAG" xlink:type="simple">20°45.8'S, 167°01.6'E</named-content></named-content>, 20 m, 4 dd. – Stn. 1449, <named-content xmlns:xlink="http://www.w3.org/1999/xlink" content-type="dwc:verbatimCoordinates" xlink:type="simple"><named-content content-type="geo-json" specific-use="{&#34;type&#34;:&#34;Point&#34;,&#34;coordinates&#34;:[167.026667,-20.763333]}" id="NCID0ECZAG" xlink:type="simple">20°45.8'S, 167°01.6'E</named-content></named-content>, 17 m, 1 dd. – Stn. 1450, <named-content xmlns:xlink="http://www.w3.org/1999/xlink" content-type="dwc:verbatimCoordinates" xlink:type="simple"><named-content content-type="geo-json" specific-use="{&#34;type&#34;:&#34;Point&#34;,&#34;coordinates&#34;:[167.026667,-20.763333]}" id="NCID0EKZAG" xlink:type="simple">20°45.8'S, 167°01.6'E</named-content></named-content>, 27–31 m, 1 dd. – Stn. 1451, <named-content xmlns:xlink="http://www.w3.org/1999/xlink" content-type="dwc:verbatimCoordinates" xlink:type="simple"><named-content content-type="geo-json" specific-use="{&#34;type&#34;:&#34;Point&#34;,&#34;coordinates&#34;:[167.113333,-20.788333]}" id="NCID0ESZAG" xlink:type="simple">20°47.3'S, 167°06.8'E</named-content></named-content>, 10–21 m, 3 dd. – Stn. 1453, <named-content xmlns:xlink="http://www.w3.org/1999/xlink" content-type="dwc:verbatimCoordinates" xlink:type="simple"><named-content content-type="geo-json" specific-use="{&#34;type&#34;:&#34;Point&#34;,&#34;coordinates&#34;:[167.035000,-20.910000]}" id="NCID0E1ZAG" xlink:type="simple">20°54.6'S, 167°02.1'E</named-content></named-content>, 21–30 m, 1 dd. – Stn. 1454, <named-content xmlns:xlink="http://www.w3.org/1999/xlink" content-type="dwc:verbatimCoordinates" xlink:type="simple"><named-content content-type="geo-json" specific-use="{&#34;type&#34;:&#34;Point&#34;,&#34;coordinates&#34;:[167.033333,-20.943333]}" id="NCID0EC1AG" xlink:type="simple">20°56.6'S, 167°02'E</named-content></named-content>, 15–18 m, 2 dd. – Stn. 1455, <named-content xmlns:xlink="http://www.w3.org/1999/xlink" content-type="dwc:verbatimCoordinates" xlink:type="simple"><named-content content-type="geo-json" specific-use="{&#34;type&#34;:&#34;Point&#34;,&#34;coordinates&#34;:[167.045000,-20.946667]}" id="NCID0EK1AG" xlink:type="simple">20°56.8'S, 167°02.7'E</named-content></named-content>, 15–20 m, 1 lv, 1 dd. – Stn. 1456, <named-content xmlns:xlink="http://www.w3.org/1999/xlink" content-type="dwc:verbatimCoordinates" xlink:type="simple"><named-content content-type="geo-json" specific-use="{&#34;type&#34;:&#34;Point&#34;,&#34;coordinates&#34;:[167.173333,-20.821667]}" id="NCID0ES1AG" xlink:type="simple">20°49.3'S, 167°10.4'E</named-content></named-content>, 25–30 m, 1 lv, 1 dd. – Stn. 1457, <named-content xmlns:xlink="http://www.w3.org/1999/xlink" content-type="dwc:verbatimCoordinates" xlink:type="simple"><named-content content-type="geo-json" specific-use="{&#34;type&#34;:&#34;Point&#34;,&#34;coordinates&#34;:[167.046667,-20.780000]}" id="NCID0E11AG" xlink:type="simple">20°46.8'S, 167°02.8'E</named-content></named-content>, 5–10 m, 2 lv, 1 dd. – Stn. 1461, <named-content xmlns:xlink="http://www.w3.org/1999/xlink" content-type="dwc:verbatimCoordinates" xlink:type="simple"><named-content content-type="geo-json" specific-use="{&#34;type&#34;:&#34;Point&#34;,&#34;coordinates&#34;:[167.033333,-20.900000]}" id="NCID0EC2AG" xlink:type="simple">20°54'S, 167°02'E</named-content></named-content>, 100–120 m, 1 lv, 1 dd. – Stn. 1469, <named-content xmlns:xlink="http://www.w3.org/1999/xlink" content-type="dwc:verbatimCoordinates" xlink:type="simple"><named-content content-type="geo-json" specific-use="{&#34;type&#34;:&#34;Point&#34;,&#34;coordinates&#34;:[167.006667,-20.903333]}" id="NCID0EK2AG" xlink:type="simple">20°54.2'S, 167°00.4'E</named-content></named-content>, 70–130 m, 2 dd.</p></tp:treatment-sec><tp:treatment-sec sec-type="etymology" id="SECID0EP2AG"><title>Etymology.</title><p>Latin adjective <italic>aureus</italic>, -<italic>a</italic>, -<italic>um</italic>, meaning golden, with reference to the background color of the shell.</p></tp:treatment-sec><tp:treatment-sec sec-type="diagnosis" id="SECID0E22AG"><title>Diagnosis.</title><p>
              <bold>Shell [holotype, unless otherwise noted].</bold> Shell short, squat, with regular, conical spire, body whorl occupying ~46% of shell height, consisting of 9+ [tip of teleoconch and protoconch missing] rather flat teleoconch whorls, suture impressed (Fig. <xref ref-type="fig" rid="F3">3A</xref>). Protoconch [description based on specimens illustrated in Fig. <xref ref-type="fig" rid="F3">3K, L</xref>] multispiral, of 2.5 whorls, with a complex sculpture of two strongly pustulose, thick and heavy spiral keels at periphery, and a third, much lighter cord on the base, partly covered by next whorl; strong, prosocline, axial riblets on sutural ramp, fading out abapically towards spiral keel; and irregular, short, elongated or rounded granules that cover the abapical part of the whorl and may extend in between the two peripheral keels; protoconch/teleoconch transition sharp, with a lamellar terminal varix and a deeply indented sinusigera notch (Fig. <xref ref-type="fig" rid="F3">3K, L</xref>). On early teleoconch whorls sculpture consisting of closely-set axial ribs intersected by three spiral cords together forming beaded intersections, abapicalmost cord stronger, forming an angular projection at intersection with ribs; axial and spiral sculpture becoming weaker on exposed parts of subadult and adult <!--PageBreak--><!--PageBreak-->whorls, until an almost smooth last whorl; last whorl with weakly defined basal cord encircling convex base bearing six well defined, raised cords. Siphonal canal very short, broadly open, not constricted. Aperture circular-ovate, ~32% of shell height. Anal canal indistinct. Columella concave with very thinly callused columellar lip. Outer lip of aperture slightly thickened, but not forming a terminal varix, subvertical on periphery, regularly convex on base. Shell surface smooth and shiny, as if waxed, color overall rich honey to golden brown with broad, opaque, irregular white fascioles extending from suture to suture at irregular intervals; adapical and basal cords with alternating white and honey blotches at regular intervals; columellar side of anal and columellar callosity white, parietal callosity transparent. Tip of teleoconch (first whorl) white, protoconch dark brown. Dimensions: 7.97 × 3.40 mm. Average 6.83 ± 1.47 mm (n = 12).</p><p>
              <bold>Operculum.</bold> Subcircular, paucispiral, comprising three whorls. Nucleus large, subcentral, ~72% of operculum length.</p><p>
              <bold>Radula.</bold> Rachidian (Fig. <xref ref-type="fig" rid="F4">4A–C, E, F</xref>) with roughly hexagonal to septagonal basal plate, squarish to rectangular, broader than tall, with elevated central portion with rounded, U-shaped lower margin. Cutting edge bearing one strong central and two lateral long, dagger-like pointed cusps; central cusp up to twice as long as lateral cusps. Lateral teeth (Fig. <xref ref-type="fig" rid="F4">4A, B, C, E–F</xref>) with short lateral extensions, roughly 1.5 times length of cutting edge. Cutting edge with large central, pointed cusp and single, large pointed inner cusp and two to four tapering outer denticles. Thickened buttress extending down face of marginal tooth slightly outside central cusp, terminating in prominent, bluntly rounded peg roughly halfway down face (Fig. <xref ref-type="fig" rid="F4">4F</xref>). Marginal teeth (Fig. <xref ref-type="fig" rid="F4">4A, C–D, E</xref>) similar in shape and denticulation. Inner marginal teeth with large pointed central cusp, two to three tapering inner pointed cusps and one to two outer pointed denticles. Outer marginal teeth with large, pointed, central cusp, two to three tapering inner pointed cusps and a smooth, acuspate outer edge.</p><fig id="F4" position="float" orientation="portrait"><label>Figure 4.</label><caption><p>Radula morphology of <italic><tp:taxon-name><tp:taxon-name-part taxon-name-part-type="genus" reg="Limatium">Limatium</tp:taxon-name-part> <tp:taxon-name-part taxon-name-part-type="species" reg="aureum">aureum</tp:taxon-name-part></tp:taxon-name></italic> sp. n. <bold>A–D</bold> Holotype, MNHN IM-2013-42460, Austral Islands, Maria <bold>E, F</bold> Austral Islands, Pointe Kauira, RAPA 2002 stn. 36 <bold>A</bold> Radular ribbon <bold>B</bold> Detail of rachidian and lateral teeth <bold>C</bold> Detail of half row, showing outer edges of lateral and marginal teeth <bold>D</bold> Detail of marginal teeth, showing inner edges <bold>E</bold> Radular ribbon of second specimen, showing variation in length of cusps <bold>F</bold> Detail of rachidian and lateral teeth, showing variation in width of rachidian and in length of cusps. Scale bar: 50 µm (<bold>A, C, D, E</bold>); 40 µm (<bold>B</bold>); 30 µm (<bold>F</bold>).</p></caption><graphic xmlns:xlink="http://www.w3.org/1999/xlink" xlink:href="zookeys-758-001-g004.jpg" position="float" orientation="portrait" xlink:type="simple" id="oo_202709.jpg"/></fig></tp:treatment-sec><tp:treatment-sec sec-type="distribution" id="SECID0EY5AG"><title>Distribution and ecology.</title><p>Austral Islands and Tuamotus (French Polynesia); Loyalty Islands, mainland New Caledonia, and Coral Sea. Known only from the material examined. Collected alive in 10–100 m, empty shells to 560–1150 m were undoubtedly carried downslope.</p></tp:treatment-sec><tp:treatment-sec sec-type="remarks" id="SECID0E45AG"><title>Remarks.</title><p>The holotype is “untypical” in the sense that it is an unusually broad specimen that, however, seems to be connected by morphologically intermediate specimens to forms that are more slender and with a strong cord delimiting the basal disc. All these specimens share a color pattern of alternating white and honey blotches on the subsutural and basal cords, in addition to ill-defined axial white fascioles, on an overall rich, golden honey background. Another type of variation comes from the extension/persistence of the spiral cords on subadult/adult whorls – with specimens almost completely smooth on the periphery of the last whorl and others with strong spiral cords persisting onto the last whorl.</p><p>An empty shell collected from Tonga (BORDAU 2 stn. DW1512, between Eua and Tongatapu, <named-content xmlns:xlink="http://www.w3.org/1999/xlink" content-type="dwc:verbatimCoordinates" xlink:type="simple"><named-content content-type="geo-json" specific-use="{&#34;type&#34;:&#34;Point&#34;,&#34;coordinates&#34;:[-175.016667,-21.316667]}" id="NCID0EH6AG" xlink:type="simple">21°19'S, 175°01'W</named-content></named-content>, 183–184 m) (MNHN IM-2014-6922, Fig. <xref ref-type="fig" rid="F3">3D</xref>) is unusually tall and narrow, with spiral and axial sculpture persisting onto the last whorl; its color pattern, however, is very similar to that of <italic><tp:taxon-name><tp:taxon-name-part taxon-name-part-type="genus" reg="Limatium">L.</tp:taxon-name-part> <tp:taxon-name-part taxon-name-part-type="species" reg="aureum">aureum</tp:taxon-name-part></tp:taxon-name></italic> and we tentatively consider it to belong to that species.</p><!--PageBreak--></tp:treatment-sec></tp:taxon-treatment>
