# Supplementary material for: A rare and unusual new bittiine genus with two new species from the South Pacific (Cerithiidae, Gastropoda)
Source: Zookeys. 2018 May 14;(758):1–18. doi: 10.3897/zookeys.758.25100 (PMC5962629; doi:10.3897/zookeys.758.25100)
Supplement: XML Treatment for Limatium [file zookeys.758.25100-treatment4.xml]

<!DOCTYPE tp:taxon-treatment
  PUBLIC "-//TaxonX//DTD Taxonomic Treatment Publishing DTD v0 20100105//EN" "tax-treatment-NSO.dtd">
<tp:taxon-treatment xmlns:tp="http://www.plazi.org/taxpub"><tp:treatment-meta><kwd-group><label>Taxon classification</label><kwd><named-content xmlns:xlink="http://www.w3.org/1999/xlink" content-type="kingdom">Animalia</named-content></kwd><kwd><named-content xmlns:xlink="http://www.w3.org/1999/xlink" content-type="order">Sorbeoconcha</named-content></kwd><kwd><named-content xmlns:xlink="http://www.w3.org/1999/xlink" content-type="family">Cerithiidae</named-content></kwd></kwd-group><mixed-citation publication-type="journal"><person-group><name><surname>Strong</surname><given-names>Ellen E.</given-names></name><name><surname>Bouchet</surname><given-names>Philippe</given-names></name></person-group><article-title>A rare and unusual new bittiine genus with two new species from the South Pacific (<tp:taxon-name><tp:taxon-name-part taxon-name-part-type="family">Cerithiidae</tp:taxon-name-part></tp:taxon-name>, <tp:taxon-name><tp:taxon-name-part taxon-name-part-type="class">Gastropoda</tp:taxon-name-part></tp:taxon-name>)</article-title><source>Zookeys</source><day>14</day><month>5</month><year>2018</year><volume>2018</volume><issue>758</issue><fpage>1</fpage><lpage>18</lpage><pub-id pub-id-type="doi">10.3897/zookeys.758.25100</pub-id></mixed-citation></tp:treatment-meta><tp:nomenclature><tp:taxon-name>
              <tp:taxon-name-part taxon-name-part-type="genus" reg="Limatium">Limatium</tp:taxon-name-part>
            </tp:taxon-name><tp:taxon-authority>sp.</tp:taxon-authority><xref ref-type="fig" rid="F3">Fig. 3I, J, M</xref></tp:nomenclature><tp:treatment-sec sec-type="material" id="SECID0EABBG"><title>Material examined.</title><p>
              <bold>PHILIPPINES</bold>: MUSORSTOM 3 Stn. DR117, W of Mindoro, <named-content xmlns:xlink="http://www.w3.org/1999/xlink" content-type="dwc:verbatimCoordinates" xlink:type="simple"><named-content content-type="geo-json" specific-use="{&#34;type&#34;:&#34;Point&#34;,&#34;coordinates&#34;:[120.650000,12.516667]}" id="NCID0ELBBG" xlink:type="simple">12°31'N, 120°39'E</named-content></named-content>, 92–97 m, 1 lv (MNHN IM-2014-6930, Fig. <xref ref-type="fig" rid="F3">3I</xref>). <bold>VANUATU</bold>: SANTO 2006 stn. DS103, W of Tutuba I., Vunatavoa Bay, <named-content xmlns:xlink="http://www.w3.org/1999/xlink" content-type="dwc:verbatimCoordinates" xlink:type="simple"><named-content content-type="geo-json" specific-use="{&#34;type&#34;:&#34;Point&#34;,&#34;coordinates&#34;:[167.266667,-15.568333]}" id="NCID0EZBBG" xlink:type="simple">15°34.1'S, 167°16'E</named-content></named-content>, 10–80 m, 2 dd (MNHN IM-2014-6931, IM-2014-6932, Fig. <xref ref-type="fig" rid="F3">3J, M</xref>).</p></tp:treatment-sec><tp:treatment-sec sec-type="remarks" id="SECID0ECCBG"><title>Remarks.</title><p>Three specimens (Fig. <xref ref-type="fig" rid="F3">3I, J, M</xref>) show an overall resemblance to <italic><tp:taxon-name><tp:taxon-name-part taxon-name-part-type="genus" reg="Limatium">L.</tp:taxon-name-part> <tp:taxon-name-part taxon-name-part-type="species" reg="aureum">aureum</tp:taxon-name-part></tp:taxon-name></italic>, but differ in a manner that we think they are not conspecific. The three specimens <!--PageBreak-->from the Philippines and Vanuatu are subadults; their color pattern does not have the articulated white and golden honey spiral cords. The specimens from Vanuatu have a single cord on the base versus five in the specimen from the Philippines, and these two specimens may not even be conspecific. The protoconch of a Vanuatu specimen (Fig. <xref ref-type="fig" rid="F3">3M</xref>) is distinctly smaller than in <italic><tp:taxon-name><tp:taxon-name-part taxon-name-part-type="genus" reg="Limatium">L.</tp:taxon-name-part> <tp:taxon-name-part taxon-name-part-type="species" reg="aureum">aureum</tp:taxon-name-part></tp:taxon-name></italic>, consisting of only two whorls, with fewer and shorter axial riblets on the ramp, and simpler, less ornamented spiral keels. No specimen of this or any other <italic><tp:taxon-name><tp:taxon-name-part taxon-name-part-type="genus" reg="Limatium">Limatium</tp:taxon-name-part></tp:taxon-name></italic> has been obtained in the Philippines despite extensive sampling by lumun-lumun for the commercial shell trade (G. Poppe and S. Tagaro, pers. comm.).</p></tp:treatment-sec><tp:treatment-sec><!--Section generated to contain objects referenced in tp:taxon-treatment.--><fig id="F3" position="float" orientation="portrait"><label>Figure 3.</label><caption><p>Shell and operculum morphology of <italic><tp:taxon-name><tp:taxon-name-part taxon-name-part-type="genus" reg="Limatium">Limatium</tp:taxon-name-part> <tp:taxon-name-part taxon-name-part-type="species" reg="aureum">aureum</tp:taxon-name-part></tp:taxon-name></italic> sp. n. (<bold>A–H, K, L, N</bold>) and <italic><tp:taxon-name><tp:taxon-name-part taxon-name-part-type="genus" reg="Limatium">Limatium</tp:taxon-name-part></tp:taxon-name></italic> sp. (<bold>I, J, M</bold>). <italic><tp:taxon-name><tp:taxon-name-part taxon-name-part-type="genus" reg="Limatium">Limatium</tp:taxon-name-part> <tp:taxon-name-part taxon-name-part-type="species" reg="aureum">aureum</tp:taxon-name-part></tp:taxon-name></italic> sp. n.: <bold>A</bold> Holotype, MNHN IM-2013-42460. Austral Islands, Maria <bold>B</bold> Austral Islands, Pointe Kauira, RAPA 2002 stn. 36 (MNHN IM-2014-6920) <bold>C</bold> New Caledonia, CORAIL 2 stn. DW26 (MNHN IM-2014-6921) <bold>D</bold> Tonga, between Eua and Tongatapu, BORDAU 2, stn. DW1512 (MNHN IM-2014-6922) <bold>E</bold> Austral Islands, NW of Tauna Islet, RAPA 2002 stn. 44 (MNHN IM-2014-6923) <bold>F</bold> New Caledonia, Grand Récif Aboré off Nouméa, MONTROUZIER stn. 1352 (MNHN IM-2014-6924). <bold>G</bold> Loyalty Islands, LIFOU 2000 stn. 1423 (MNHN IM-2014-6925) <bold>H</bold> Loyalty Islands, LIFOU 2000 stn. 1418 (MNHN IM-2014-6926) <bold>K</bold> Protoconch, New Caledonia, Grand Récif Aboré off Nouméa, MONTROUZIER stn. 1352 (MNHN IM-2014-6927) <bold>L</bold> Protoconch, Austral Islands, SE of Tauna Islet, RAPA 2002 stn. 8 (MNHN IM-2014-6928) <bold>N</bold> Operculum, Austral Islands, Pointe Kauira, RAPA 2002 stn. 36 (MNHN IM-2014-6829) (same as in 3B). <italic><tp:taxon-name><tp:taxon-name-part taxon-name-part-type="genus" reg="Limatium">Limatium</tp:taxon-name-part></tp:taxon-name></italic> sp.: <bold>I</bold> Philippines, W of Mindoro, MUSORSTOM 3 stn. DR117 (MNHN IM-2014-6830) <bold>J</bold> Vanuatu, Santo, W of Tutuba, SANTO 2006 stn. DS103 (MNHN IM-2014-6831) <bold>M</bold> Protoconch, Vanuatu, Santo, West of Tutuba I., SANTO 2006 stn. DS103 (MNHN IM-2014-6832) (same as in 3J). Scale bars: 5 mm (<bold>A–J</bold>); 100 µm (<bold>K–M</bold>); 500 µm (<bold>N</bold>).</p></caption><graphic xmlns:xlink="http://www.w3.org/1999/xlink" xlink:href="zookeys-758-001-g003.jpg" position="float" orientation="portrait" xlink:type="simple" id="oo_202708.jpg"/></fig></tp:treatment-sec></tp:taxon-treatment>
